# Supplementary material for: Seasonality of childhood tuberculosis cases in Kampala, Uganda, 2010-2015
Source: PLoS One. 2019 Apr 9;14(4):e0214555. doi: 10.1371/journal.pone.0214555 (PMC6456174; doi:10.1371/journal.pone.0214555)
Supplement: S1 File — (CSV) [file pone.0214555.s002.csv]

fever	ftt	wtloss	chestpain	lossofplaying	cough	lnenlarged	tst	siteeptb	agegroup	tst_c	eptbsite	Tbdecision	Cxrresult	female	hivpos	tbcasetype	tb_diagtype	underweight	mon_yr_dx
No	No	No	Unknown	Unknown	Yes	No	15		< 5yrs	positive		1	1	0	0	1	2		2010Jan
Yes					Yes	Yes	0		< 5yrs	negative		1	1	1	1	1	2	0	2010Jan
Yes	Yes	Yes	Unknown	Unknown	Yes	No			5-9 yrs			1	1	1	0	1	2		2010Jan
No	Yes	Yes			Yes	No			< 5yrs			1	1	1	0	1	2	1	2010Jan
No									< 5yrs			1	1	0	0	1	2		2010Feb
No	Unknown	Unknown	Unknown	Unknown	Yes	No		osteoarticular	< 5yrs		Spine	1		0	0	2	2		2010Feb
Yes	No	No	Unknown	Unknown	Yes	No	24		5-9 yrs	positive		1	1	1	0	1	2		2010Feb
Yes	Unknown	Yes	Unknown	Unknown	No	No	20		< 5yrs	positive		1	1	0	0	1		0	2010Feb
Yes	Yes	Yes			Yes		15		< 5yrs	positive		1	1	1	1	1			2010Feb
									< 5yrs			1	1	0	0	1	2		2010Feb
Yes	Unknown	Unknown	Unknown	Unknown	Yes	No	11		< 5yrs	positive		1	1	0	0	1	2	0	2010Feb
Unknown	Unknown	Unknown	Unknown	Unknown	Yes	Unknown			< 5yrs			1		0	0	2	2	0	2010Mar
Yes	No	No	Unknown	Unknown	Yes	No	22		5-9 yrs	positive		1	1	0	0	1	2		2010Mar
Yes	Unknown	Unknown	Unknown	Unknown	Yes	Yes	22	abdomen	> 9 yrs	positive	abdomen	1	1	0	0	2	2		2010Mar
Unknown	Unknown	Unknown	Unknown	Unknown	No	No		Adenitis	> 9 yrs		Adenitis	1	2	1	0	2	1		2010Mar
Yes	No	Yes	Unknown	Unknown	Yes	Unknown	15		5-9 yrs	positive		1	1	1	0	1	2		2010Mar
Yes	Unknown	Yes	Unknown	Unknown	Yes	No			> 9 yrs			1	1	1	0	1	1		2010Mar
No	No	No	Unknown	Unknown	No	Yes	14		5-9 yrs	positive		1	1	1	0	1	2		2010Mar
Yes	Unknown	Unknown	Unknown	Unknown	Yes	Unknown			> 9 yrs			1		1	0	1	2		2010Apr
Unknown	Unknown	Unknown	Unknown		Yes	Unknown	15		< 5yrs	positive		1	1	0	0	1	2	1	2010Apr
Unknown	Unknown	Unknown	Unknown	Unknown	Unknown	Unknown			< 5yrs			1		0	0	1	2	1	2010Apr
									< 5yrs			1		0	0				2010Apr
Unknown	Unknown	Unknown	Unknown	Unknown	Yes	Unknown			< 5yrs			1	1	0	0	1	2	0	2010Apr
Yes	Unknown	Unknown	Unknown	Unknown	Yes	Unknown			> 9 yrs			1	1	1	0	1	2		2010Apr
Yes	Unknown	Unknown	Unknown	Unknown	No	No	18	Adenitis	5-9 yrs	positive	Adenitis	1	1	0	0	2	2	0	2010Apr
No	Unknown	Unknown	Unknown	Unknown	No	Unknown			< 5yrs			1		1	0	1	2	0	2010May
Unknown	Unknown	Yes	Unknown	Unknown	Yes	Unknown			< 5yrs			1	1	0	1	1	2	1	2010May
Unknown	Unknown	No	Unknown	Unknown	Yes	No			> 9 yrs			1	1	1	0	1	2		2010May
Unknown	Unknown	Unknown	Unknown	Unknown	Unknown	Unknown		osteoarticular	5-9 yrs		Spine	1		0	0	2	2		2010May
Unknown	Unknown	Unknown	Unknown	Unknown	Unknown	Unknown		osteoarticular	< 5yrs		Spine	1		0	0	2	2	1	2010May
Yes	Unknown	Unknown	Unknown	Unknown	Yes	Unknown			> 9 yrs			1	1	1	0	1	2		2010May
Unknown	Unknown	Unknown	Unknown	Unknown	Yes	No			5-9 yrs			1		0	0	1	1		2010May
Unknown	Unknown	Unknown	Unknown	Unknown	Yes	No	16		< 5yrs	positive		1	1	0	0	1	2	0	2010May
Unknown	Unknown	Unknown	Unknown	Unknown	Yes	Yes	19		5-9 yrs	positive		1	1	0	0	1	2		2010Jun
Unknown	Unknown	Unknown	Unknown	Unknown	Yes	No			< 5yrs			1	1	0	0	1	2	1	2010Jun
Yes	Unknown	Unknown	Unknown	Unknown	Yes	Yes	0		< 5yrs	negative		1	1	0	0	1	2	1	2010Jun
Unknown	Unknown	Unknown	Unknown	Unknown	No	Yes	20	osteoarticular	5-9 yrs	positive	Spine	1	1	0	0	2	2		2010Jun
Yes	Yes	Yes	Unknown	Unknown	Yes	Yes			< 5yrs			1	1	1	1	1	2	1	2010Jun
No						No			< 5yrs			1		1	0	1		1	2010Jun
Unknown	Unknown	Unknown	Unknown		Unknown	Unknown			< 5yrs			1		0	0	1	2		2010Jun
Yes	Unknown	Yes	Unknown	Unknown	Unknown	Yes		Adenitis	5-9 yrs		Adenitis	1	1	0	0	2	2	0	2010Jun
No	Unknown	Unknown	Unknown	Unknown	Unknown	Yes	16	Adenitis	5-9 yrs	positive	Adenitis	1		1	0	2	2		2010Jun
Yes	No	Yes			Yes	No	25		> 9 yrs	positive		1	1	1	0	1	2		2010Jun
									< 5yrs			1		0	0	1	2	1	2010Jun
No	Unknown	No	Unknown	Unknown	Yes	No	19		< 5yrs	positive		1	1	0	0	1	2	0	2010Jun
Unknown	Unknown	Unknown	Yes	Unknown	Unknown	Unknown		osteoarticular	< 5yrs		Spine	1	1	0	0	2	2	1	2010Jun
									> 9 yrs			1		1	0	1			2010Jun
Unknown	Unknown	Unknown	Unknown	Unknown	Yes	Yes	17		5-9 yrs	positive		1	1	1	0	1	2		2010Jun
Yes	Unknown	Unknown	Unknown	Unknown	Yes	No	14		< 5yrs	positive		1	1	1	0	1	2	0	2010Jun
Yes	Unknown	Yes	Unknown	Unknown	Yes	Yes	16		< 5yrs	positive		1	1	0	0	1	2		2010Jun
Yes	Unknown	Yes	Unknown	Unknown	Yes	Yes	21		< 5yrs	positive		1	1	0	0	1	2	0	2010Jun
								abdomen	< 5yrs		abdomen	1		0	0	2	1	1	2010Jul
							14		< 5yrs	positive		1		0	0	1	2		2010Jul
Unknown	Unknown	Unknown	Unknown	Unknown	Yes	Unknown		osteoarticular	< 5yrs		Spine	1	1	0	0	2	2	1	2010Jul
Unknown	Unknown	Unknown	Unknown	Unknown	Unknown	Unknown			< 5yrs			1	1	1	0	1	2		2010Jul
									5-9 yrs			1		0	0	1			2010Jul
						Yes	20		5-9 yrs	positive		1	1	1	0	1	2		2010Jul
		Yes			Yes	No			5-9 yrs			1		1	0	1	2	0	2010Jul
Yes	Unknown	Yes	Unknown	Unknown	Yes	No			> 9 yrs			1	1	1	1	1	1		2010Jul
Yes	Unknown	Yes	Unknown	Unknown	Yes	Yes	15		< 5yrs	positive		1	2	1	1	1	2	1	2010Jul
Yes					No	No		abdomen	< 5yrs		abdomen	1	1	1	0	2	2	0	2010Jul
Unknown	Unknown	Unknown	Unknown	Unknown	Yes	Yes		Adenitis	< 5yrs		Adenitis	1	1	0	0	2	2	0	2010Jul
Unknown	Unknown	Unknown	Unknown	Unknown	Unknown	Unknown		osteoarticular	> 9 yrs		Spine	1		1	0	2	1		2010Jul
No					Yes	No	17		< 5yrs	positive		1	1	0	0	1	2	0	2010Aug
No		No	No	No	Yes	No	15		5-9 yrs	positive		1	1	1	0	1	2		2010Aug
No	Yes	Yes			Yes	Yes	0		5-9 yrs	negative		1	1	0	0	1	2		2010Aug
No		No			Yes	No	26		5-9 yrs	positive		1	1	1	0	1	2	0	2010Aug
No		Yes			Yes	Yes			< 5yrs			1		0	0	1	2		2010Aug
No		No		No	Yes	No	11	osteoarticular	< 5yrs	positive	Spine	1	1	1	0	2	2	0	2010Aug
Yes		Yes	Yes	No	Yes	No			5-9 yrs			1	1	1	0	1	2		2010Aug
Yes	Unknown	Unknown	Unknown	Unknown	Yes	Unknown	7		5-9 yrs	negative		1	1	0	0	1	2		2010Aug
No					Yes				< 5yrs			1		0	0	1	2	0	2010Aug
Yes					Yes		13		< 5yrs	positive		1	1	0	0	1	2	0	2010Sep
Yes	Yes	Yes	Unknown	Unknown	Yes	Unknown	0		< 5yrs	negative		1	1	1	0	1	2		2010Sep
Yes	Unknown	Yes	Unknown	Unknown	Yes	No	16		< 5yrs	positive		1	1	0	0	1	2		2010Sep
No	Yes	Yes			No	No	10		< 5yrs	positive		1	1	0	0	1	2	1	2010Sep
No	Unknown	Unknown	Unknown	Unknown	No	Unknown			> 9 yrs			1	1	1	1	1	2		2010Sep
No		No			No	Yes		Adenitis	5-9 yrs		Adenitis	1	1	0	0	2	2		2010Sep
Yes					Yes				< 5yrs			1	1	0	0	1	2		2010Sep
No		No			No	No		Adenitis	5-9 yrs		Adenitis	1	1	1	0	2	2		2010Sep
No					No	No	0	Adenitis	5-9 yrs	negative	Adenitis	1	1	0	0	2	2		2010Sep
					Yes	No	16		5-9 yrs	positive		1	1	0	0	1	2		2010Sep
									< 5yrs			1	1	0	0	1	2	0	2010Sep
Yes	Unknown	Yes	Unknown	Unknown	Yes	Unknown	15		5-9 yrs	positive		1	1	1	0	1	2		2010Sep
									< 5yrs			1	1	0	0	1	2		2010Sep
Yes	Unknown	Yes	Unknown	Unknown	Yes	No	12		< 5yrs	positive		1	1	0	0	1	2		2010Sep
Yes	Yes	Yes	Unknown	Unknown	Yes	Yes	17		< 5yrs	positive		1	1	1	0	1	2		2010Oct
Yes	Unknown	Unknown	Unknown	Unknown	Unknown	Unknown			> 9 yrs			1		0	0	1	2		2010Oct
Unknown	Unknown	Yes	Unknown	Unknown	Unknown	No	0	Adenitis	< 5yrs	negative	Adenitis	1	1	1	1	2	2	1	2010Oct
Yes	Unknown	No	Unknown	Unknown	Unknown	Yes		Adenitis	5-9 yrs		Adenitis	1		0	0	2	1		2010Oct
Unknown	Unknown	Yes	Unknown	Unknown	Yes	Yes	8		> 9 yrs	negative		1	1	1	1	1	2		2010Oct
Yes	Unknown	Yes	Unknown	Unknown	Yes	Yes		Adenitis	< 5yrs		Adenitis	1		0	0	2	1	0	2010Oct
Unknown	Unknown	Unknown	Unknown	Unknown	Yes	No		other	< 5yrs		disseminated	1		0	0	2	2	0	2010Oct
									< 5yrs			1		1	0	1	2		2010Oct
No		No	No	No	Yes	No			< 5yrs			1		0	0	1	1	0	2010Oct
Yes	Unknown	Unknown	Unknown	Unknown	Yes	No			5-9 yrs			1	1	1	0	1	2		2010Oct
Unknown	Unknown	Unknown	Unknown	Unknown	Yes	No			> 9 yrs			1		1	0	1	2		2010Oct
No		No	No	No	Yes	No			< 5yrs			1		0	0	1	1	0	2010Oct
Yes	Unknown	Yes	Unknown	Unknown	Yes	Yes			< 5yrs			1	1	0	0	1	2		2010Oct
		Yes							< 5yrs			1		1	0	1	2	1	2010Oct
Yes	Unknown	Yes	Unknown	Unknown	Yes	Yes			< 5yrs			1		0	0	1	2	0	2010Nov
Yes	Unknown	Unknown	Unknown	Unknown	Yes	Yes	17		< 5yrs	positive		1	1	0	0	1	2	0	2010Nov
Yes	Unknown	Unknown	Unknown	Unknown	Yes	Unknown			< 5yrs			1	1	0	0	1	1	0	2010Nov
No	Unknown	Unknown	Unknown	Unknown	Yes	Unknown			< 5yrs			1	1	0	0	1	2	0	2010Nov
No	Unknown	Unknown	Unknown	Unknown	Yes	Unknown			5-9 yrs			1	1	0	0	1	2		2010Nov
Yes	Unknown	Yes	Unknown	Unknown	Yes	Unknown			< 5yrs			1	1	1	0	1	2	0	2010Nov
Yes	Unknown	Unknown	Unknown	Unknown	Yes	Unknown		pleura	< 5yrs		pleura	1	1	1	0	2	2		2010Nov
Unknown	Unknown	Unknown	Unknown	Unknown	Unknown	No			< 5yrs			1	1	1	0	1	2	0	2010Nov
No		No	Yes	No	Yes	No			5-9 yrs			1		1	0	1			2010Nov
Yes	Unknown	Unknown	Unknown	Unknown	Yes	Unknown			5-9 yrs			1	1	0	0	1	1		2010Nov
Yes	Unknown	Unknown	Unknown	Unknown	Yes	Unknown	0		< 5yrs	negative		1	1	1	0	1	2	0	2010Nov
No	Unknown	Unknown	Unknown	Unknown	Yes	Unknown	0		< 5yrs	negative		1	1	0	0	1	2		2010Nov
Yes	Yes	Yes	Unknown	Unknown	Yes	Unknown			< 5yrs			1	1	0	0	1	2		2010Nov
Yes	Unknown	Unknown	Unknown	Unknown	No	Unknown	13	abdomen	< 5yrs	positive	abdomen	1		1	0	2	2	0	2010Nov
Yes	Unknown	Unknown	Unknown	Unknown	Yes	Yes			< 5yrs			1	1	0	0	1	2	0	2010Dec
Yes	Unknown	Unknown	Unknown	Unknown	No	Unknown		other	< 5yrs		disseminated	1		1	0	2	2	0	2010Dec
Yes	No	Yes	No	Yes	Yes	Yes		Adenitis	5-9 yrs		Adenitis	1		1	0	2	2		2010Dec
Unknown	Unknown	Unknown	Unknown	Unknown	Yes	Unknown	15		< 5yrs	positive		1		0	0	1	2	1	2010Dec
	No	No				Yes		Adenitis	5-9 yrs		Adenitis	1		0	0	2	2		2010Dec
Yes	Unknown	Unknown	Unknown	Unknown	Yes	Yes			5-9 yrs			1		0	0	1	2		2010Dec
Yes	No	Yes			Yes	No			< 5yrs			1	1	1	0	1	2	1	2010Dec
Unknown	Unknown	Unknown	Unknown	Unknown	Unknown	Unknown			> 9 yrs			1	1	0	0	1	2		2010Dec
Yes	Unknown	Unknown	Unknown	Unknown	Yes	Unknown			< 5yrs			1	1	0	0	1	2	1	2011Feb
									< 5yrs			1		1	0	1	2	1	2011Feb
									< 5yrs		abdomen	1		1	0	2		1	2011Feb
Yes	Unknown	Unknown	Unknown	Unknown	Yes	Unknown			5-9 yrs			1		1	0	1	2		2011Feb
				Yes	Yes			Adenitis	< 5yrs		Adenitis	1		0	0	2	2	0	2011Feb
							0		5-9 yrs	negative		1	1	0	0	1		0	2011Feb
									> 9 yrs			1		1	0	1			2011Feb
Yes					Yes		12		5-9 yrs	positive		1	1	1		1	2		2011Feb
									< 5yrs			1		0	0	1		0	2011Feb
Yes	Unknown	No	Unknown	Unknown	Yes	Unknown			5-9 yrs			1	1	1	1	1	2	0	2011Feb
Yes	Yes	Yes		No		Yes		Adenitis	5-9 yrs		Adenitis	1		0	0	2	2		2011Feb
Yes					Yes	Yes		Adenitis	5-9 yrs		Adenitis	1		0	0	2	1		2011Mar
Yes	Yes	Yes							< 5yrs			1		0	1	1		0	2011Mar
									5-9 yrs			1		0	0	1			2011Mar
								abdomen	5-9 yrs		abdomen	1		1	0	2	1		2011Mar
									< 5yrs			1		1	0	1		0	2011Mar
					No			Spine	5-9 yrs		Spine	1		0	0	2	2		2011Mar
Yes	Yes	No			Yes		0		< 5yrs	negative		1	1	0	1	1	2	1	2011Mar
									< 5yrs			1		1	0	1		0	2011Mar
		Yes							< 5yrs			1	1	0	0	1		0	2011Mar
Yes	Yes	Yes	Unknown	Unknown	Yes	No	14		< 5yrs	positive		1	1	0	0	1	2	0	2011Mar
									> 9 yrs			1		0	0	1			2011Mar
									< 5yrs			1		0	0	1		0	2011Mar
									< 5yrs			1		1	0	1		0	2011Mar
Yes		Yes			Yes			Adenitis	5-9 yrs		Adenitis	1		0	0	2			2011Mar
									5-9 yrs			1		1	0	1			2011Mar
Yes	Yes	Yes		Yes	Yes				< 5yrs			1	1	0	0	1	2	1	2011Mar
									< 5yrs			1		0	0	1		0	2011Mar
No	No	No	No	No	No	No		osteoarticular	> 9 yrs		Spine	1	1	0	0	2	1		2011Mar
									> 9 yrs			1		0	0	1			2011Mar
No					Yes		11		< 5yrs	positive		1	1	0	0	1	2	1	2011Mar
No		Yes	No	No	Yes	No			< 5yrs			1		0	0	1	2	0	2011Mar
Yes	No		No		Yes		13		< 5yrs	positive		1	1	1	0	1	2	0	2011Apr
Yes	Yes			Yes	Yes		20		< 5yrs	positive		1	1	0	0	1	2	0	2011Apr
Yes		Yes	Yes	Yes	No	No	0		5-9 yrs	negative		1		1	0	1	2		2011Apr
Yes	Yes				Yes		20		< 5yrs	positive		1	1	1	0	1	2	0	2011Apr
Yes	Yes			Yes	Yes		20		< 5yrs	positive		1	1	0	0	1	2	1	2011Apr
Yes		Yes			Yes		11		< 5yrs	positive		1	1	0	0	1	2	0	2011Apr
Yes		No			Yes		15		< 5yrs	positive		1	1	1	0	1	2	0	2011Apr
Yes	No		No		Yes		13		< 5yrs	positive		1	1	1	0	1	2	0	2011Apr
No					Yes		20		> 9 yrs	positive		1	1	1	0	1	2		2011Apr
Yes		Yes			Yes		15		5-9 yrs	positive		1		1	0	1	1		2011Apr
Yes	Yes				Yes		13		< 5yrs	positive		1	1	1	0	1	2	0	2011May
Yes	No	Yes	Yes	Yes	Yes	No			< 5yrs			1	1	0	0	1	2	1	2011May
No	No	Yes	No	No	Yes	No	22		< 5yrs	positive		1		0	0	1	2	0	2011May
Yes	No	No	No	No	Yes	No	20		< 5yrs	positive		1	1	1	0	1	2	1	2011May
									< 5yrs			1		1	0	1	2	0	2011May
Yes	Yes				Yes		15		< 5yrs	positive		1	1	1	0	1	2	0	2011May
									< 5yrs			1		1	0	1	2	0	2011May
No	No	Yes	Yes	Yes	Yes	No			> 9 yrs			1	1	1	0	1	1		2011May
Yes					Yes				< 5yrs			1		0	0	1	2	1	2011Jun
No		No		No	No	Yes			< 5yrs		Adenitis	1		1	0	2	2	0	2011Jun
No	No	No	No	No	No	Yes	20		> 9 yrs	positive		1	1	0	0	1	2		2011Jun
									> 9 yrs			1		0	0	1	2		2011Jun
Yes	No	No	No	Yes	Yes	No	29		< 5yrs	positive		1		1	0	1	2	0	2011Jun
Yes		Yes	No	Yes	No	No	18		> 9 yrs	positive		1	1	0	0	1	2		2011Jun
									< 5yrs			1		1	0	1	2		2011Jun
Yes	No	No	Yes	No	Yes	No	40		5-9 yrs	positive		1		0	0	1	2		2011Jul
					Yes		20	TBM	5-9 yrs	positive	TBM	1	1	1	0	2			2011Jul
Yes	No	No	No	No	No	Yes	20	Adenitis	< 5yrs	positive	Adenitis	1	1	0	0	2	2	0	2011Jul
No	No	No	No		Yes	Yes	20	Adenitis	< 5yrs	positive	Adenitis	1	1	0	0	2	2	0	2011Jul
Yes	No	No	No	No	Yes	No	23		< 5yrs	positive		1	1	1	0	1	2	0	2011Jul
Yes	No	No	No	No	Yes	No	23		< 5yrs	positive		1	1	1	0	1	2	0	2011Jul
Yes	No	No	No		No	Yes	20	Adenitis	< 5yrs	positive	Adenitis	1	1	0	0	2	2	0	2011Jul
No	Yes	Yes			Yes	Yes		Adenitis	< 5yrs		Adenitis	1	1	1	1	2	2	1	2011Jul
No	No	Yes	No	Yes	Yes	Yes		Adenitis	> 9 yrs		Adenitis	1		0	0	2	2		2011Aug
Yes	No	Yes	Yes	No	Yes	No	15		< 5yrs	positive		1	1	0	0	1	2	0	2011Aug
Yes	No	No	No	Yes	Yes	Yes		Adenitis	5-9 yrs		Adenitis	1	1	0	0	2	2		2011Aug
Yes	Yes	Yes	No	No	Yes	No	0		< 5yrs	negative		1	1	0	0	1	2	0	2011Aug
Yes	Yes	Yes	No	No	Yes	Yes	0		5-9 yrs	negative		1	1	1	0	1	2	0	2011Aug
									< 5yrs			1	1	0		1		0	2011Aug
Yes	No	No	No	Yes	Yes	No	15		< 5yrs	positive		1		0	0	1	2	0	2011Sep
Yes	Yes	Yes	No	No	No	No		Spine	5-9 yrs		Spine	1		1	0	2	2		2011Sep
No	No	No	No	No	Yes	Yes	12	Adenitis	< 5yrs	positive	Adenitis	1	1	0	0	2	2	0	2011Sep
No		Yes	No	No	No	Yes	20	Adenitis	5-9 yrs	positive	Adenitis	1	1	0	0	2	2	0	2011Sep
Yes	Yes	Yes			Yes	No	15		< 5yrs	positive		1	1	1	0	1	2	0	2011Sep
Yes	Yes	Yes	No	No	Yes	Yes	0		< 5yrs	negative		1	1	0	0	1		1	2011Sep
Yes		Yes	No	Yes	No	Yes			5-9 yrs			1		1	0	2	2		2011Sep
Yes	No	Yes	No	Yes	Yes	No		TBM	5-9 yrs		TBM	1		1	0	2	2		2011Sep
Yes		Yes	Yes	Yes	Yes	No		Spine	5-9 yrs		Spine	1	1	1	0	2			2011Oct
Yes	Yes	Yes	No		Yes	No			> 9 yrs			1		0	1	1	2		2011Oct
Yes	Yes	Yes	No	No	Yes	No		TBM	< 5yrs		TBM	1	1	0	0	2	2	1	2011Oct
Yes	Yes	Yes	Yes	Yes	No	No			5-9 yrs			1		1	0	1	2		2011Oct
Yes	Yes	Yes	Yes	Yes			22		< 5yrs	positive		1	1	1	0	1	2	1	2011Oct
Yes		Yes	No	Yes		No		TBM	> 9 yrs		TBM	1		1	0	2	2		2011Oct
Yes	No	Yes	No	No	Yes	No	14	abdomen	5-9 yrs	positive	abdomen	1	1	1	0	2	2		2011Oct
No	No	Yes	No	Yes	Yes	No	12		< 5yrs	positive		1		1	0	1	2		2011Nov
									< 5yrs			1		0	1	1		0	2011Nov
Yes	Yes	Yes	No	Yes	Yes	Yes	20	Adenitis	< 5yrs	positive	Adenitis	1	1	1	0	2	2		2011Nov
						Yes			5-9 yrs			1	1	0	0	1	2		2011Nov
No	No	No	No	No	Yes	No			5-9 yrs			1	1	0	0	1	2	0	2011Nov
Yes	Yes	Yes	Yes	Yes	Yes	No			5-9 yrs			1	1	0	0	1	2		2011Nov
No	Yes	Yes	No	Yes	Yes	Yes	0		5-9 yrs	negative		1	1	0	0	1	2		2011Nov
					Yes				< 5yrs			1		0	0	1	2	1	2011Nov
Yes	No	No	No	No	Yes	Yes	15	Adenitis	< 5yrs	positive	Adenitis	1	2	1	0	2	2	0	2011Nov
Yes	No	Yes	Yes	No	Yes	No	18		5-9 yrs	positive		1	1	1	0	1	2		2011Nov
No	No	No	No	No	Yes	No	20		> 9 yrs	positive		1	1	1	0	1	2		2011Nov
Yes	Yes			Yes	Yes	No	14		< 5yrs	positive		1	1	1	0	1	2	1	2011Nov
No	Yes	Yes	No	Yes	Yes	No	0		< 5yrs	negative		1	1	1	0	1	2		2011Nov
Yes	No	Yes	No	No	No	Yes	20	Adenitis	< 5yrs	positive	Adenitis	1	1	0	0	2	2	0	2011Nov
Yes	Yes	Yes	No	Yes	No			other	5-9 yrs		disseminated	1		0	0	2	1		2011Nov
Yes	Yes	Yes	No	Yes	No	Yes		Adenitis	5-9 yrs		Adenitis	1		1	0	2	1		2011Nov
No	No	No	No	No	No	Yes	20	Adenitis	5-9 yrs	positive	Adenitis	1	1	0	0	2	2		2011Dec
Yes	No	No	No	No	Yes	Yes		Adenitis	< 5yrs		Adenitis	1	2	0	0	2	1	0	2011Dec
No	No	Yes		No	No	Yes	30	Adenitis	5-9 yrs	positive	Adenitis	1	1	1	0	2	2		2011Dec
No	Yes	Yes	No	No	Yes	Yes	0		5-9 yrs	negative		1	1	0	0	1	2		2011Dec
Yes	Yes	Yes	No	Yes	Yes	Yes		Adenitis	< 5yrs		Adenitis	1	2	0	0	2	2	0	2011Dec
Yes	Unknown	Unknown	No	Yes	Yes	No			< 5yrs			1	1	0	0	1	2	1	2012Jan
Unknown	Yes	Yes		No	No	No	23	abdomen	5-9 yrs	positive	abdomen	1		0	0	2	2		2012Jan
Yes		Yes	Yes	Yes	No	Yes		Adenitis	5-9 yrs		Adenitis	1	1	1	0	2	2		2012Jan
Yes	Yes	Yes	No	Yes	No	No		abdomen	> 9 yrs		abdomen	1		1	0	2	2		2012Jan
Yes	No	No	No	No	Yes	Yes			< 5yrs			1	1	0	0	1	2	0	2012Jan
Yes					Yes	Yes			> 9 yrs			1		1		1	2		2012Jan
Yes	No	No	No	No	No			Adenitis	> 9 yrs		Adenitis	1	1	0	0	2	2		2012Jan
Yes	Yes	Yes			Yes				< 5yrs			1		1		1	2	1	2012Feb
Yes	Yes	Yes	Yes	No	Yes	No		osteoarticular	< 5yrs		Spine	1		1	0	2		1	2012Feb
Yes	Yes	Yes	Yes	Yes	Yes	No			5-9 yrs			1	1	0	0	1	2		2012Feb
Yes	Yes	Yes	Yes	No	Yes	No			> 9 yrs			1	1	1	0	1	2		2012Feb
No		Yes		Yes	No	Yes	17	Adenitis	< 5yrs	positive	Adenitis	1	2	1	0	2	2	0	2012Feb
Yes		Yes	No	No	No	Yes		Adenitis	5-9 yrs		Adenitis	1	1	1	0	2	2		2012Feb
Yes		Yes	No	Yes	No	No		abdomen	> 9 yrs		abdomen	1	1	1	0	2	2		2012Feb
Yes	No	No	No	Yes	Yes	No			5-9 yrs			1		0	0	1	1		2012Feb
Yes		Yes		Yes	No	No		Spine	< 5yrs		Spine	1		1	0	2	2	1	2012Feb
No	No		No		Yes	No	20		5-9 yrs	positive		1	1	1	0	1	2		2012Mar
Yes	Yes	Yes			Yes				< 5yrs			1		0	0	1	2	0	2012Mar
No	No	Yes	No	No	Yes	Yes	21		5-9 yrs	positive		1	1	1	0	1	2		2012Mar
Yes	Yes	Yes	Yes	No	Yes	No			5-9 yrs			1	1	0	1	1	2	0	2012Mar
No	Yes	No	No	No	Yes	No		Spine	> 9 yrs		Spine	1	1	0	0	2	2		2012Mar
Yes	No	No	No	No	Yes	Yes	20	Adenitis	< 5yrs	positive	Adenitis	1	1	0	0	2	2	0	2012Mar
No	No	No	Yes	No	Yes	Yes	20		5-9 yrs	positive		1	1	0	0	1	2		2012Mar
Yes	No	Yes	No	Yes	Yes	No			< 5yrs			1	1	0	0	1	2	0	2012Apr
Yes	No	No	No	No	Yes	No			< 5yrs			1	1	0	0	1	2	0	2012Apr
									< 5yrs			1		0	0	1		0	2012Apr
Yes	No	No	No	No	Yes	No			< 5yrs			1	1	1	0	1	2	0	2012Apr
Yes	Yes	No		Yes	Yes	No		Spine	< 5yrs		Spine	1	1	0	0	2	2	1	2012Apr
No		Yes	No	No	No	No	15	abdomen	> 9 yrs	positive	abdomen	1	1	1	0	2	2		2012Apr
No	No	No	No	No	No	Yes	22	Adenitis	5-9 yrs	positive	Adenitis	1		1	0	2	2		2012Apr
No	Yes	Yes	Yes	Yes	Yes	No			> 9 yrs			1	1	0	0	1	2		2012Apr
Yes	No	Yes		Yes	Yes	No			< 5yrs			1	1	0	0	1	2	0	2012Apr
No	No	No	No	No	No	Yes	22	Adenitis	5-9 yrs	positive	Adenitis	1		1	0	2	2		2012Apr
Yes	No	No	No	No	Yes	No			< 5yrs			1	1	0	0	1	2	0	2012Apr
Yes	No	No		Yes	Yes	No	0		< 5yrs	negative		1	1	1	1	1	2	1	2012May
Yes	No	Yes	No	Yes	No	No	0	abdomen	5-9 yrs	negative	abdomen	1	2	0	0	2	2	1	2012May
Yes	No	No	No	No	No	Yes	20	Adenitis	< 5yrs	positive	Adenitis	1	1	1	0	2	2	0	2012May
No	No	Yes		No	Yes	Yes	15	Adenitis	< 5yrs	positive	Adenitis	1	2	1	0	2	2	0	2012May
Yes		Yes	No	Yes	Yes	Yes		Adenitis	5-9 yrs		Adenitis	1	1	1	0	2	2		2012May
Yes	Yes	Yes	Unknown	Yes	Yes	No	10		< 5yrs	positive		1	1	1	0	1	2	1	2012May
No		No	No	No	Yes				< 5yrs			1	1	0	0			0	2012May
Yes		Yes	No		Yes	Yes	16		< 5yrs	positive		1	1	0	0	1	2	1	2012May
Yes		No		No	Yes	No			< 5yrs			1		0	0	1	2	0	2012May
Yes	No	No	No		Yes		9		< 5yrs	negative		1	1	0	0	1	2	0	2012May
Yes	No	No	No	No	Yes	No	15		< 5yrs	positive		1		1	0	1	2	1	2012May
Yes	No	No	No	Yes	Yes	No	11		< 5yrs	positive		1		1	0	1	2	1	2012May
Yes	No	No	No		Yes	No			< 5yrs			1	1	0	0	1	2	0	2012May
									< 5yrs			1		0	0	1		1	2012May
No		Yes	No	No	Yes	No			5-9 yrs			1	1	0	1	1	2		2012Jun
Yes		Yes	Yes	No	No	No		TBM	> 9 yrs		TBM	1	1	0	0	2	2		2012Jun
No		No	No	No	Yes	Yes	20	Adenitis	5-9 yrs	positive	Adenitis	1	1	0	0	2	2		2012Jun
No	No	No		No	No	No		other	5-9 yrs		disseminated	1		0	0	2	2		2012Jun
Yes		No		No	No	No		Spine	> 9 yrs		Spine	1		1	0	2	2		2012Jun
Yes		No	No	Yes	Yes	Yes	15	Adenitis	< 5yrs	positive	Adenitis	1	1	1	0	2	2	1	2012Jun
									> 9 yrs		Spine	1		0	0	2			2012Jun
Yes		Yes	No	Yes	Yes	Yes		abdomen	> 9 yrs		abdomen	1		1	0	2	2		2012Jun
									< 5yrs			1		0	0	1		1	2012Jun
Yes	No	Yes		Yes	Yes	No	12		< 5yrs	positive		1	1	0	0	1	2	0	2012Jul
No		No		No	No	Yes	0	Adenitis	> 9 yrs	negative	Adenitis	1		0	0	2	2		2012Jul
No	No	No	No	No	No	No		Spine	< 5yrs		Spine	1		0	0	2	2	1	2012Jul
Yes	Yes	Yes	No	Yes	No	Yes	0		5-9 yrs	negative		1	1	1	0	1			2012Jul
Yes	Yes	Yes	No	No	Yes	Yes	0		< 5yrs	negative		1	1	0	0	1	2	0	2012Jul
No	No	Yes	No	No	No	Yes	19	Adenitis	5-9 yrs	positive	Adenitis	1	1	0	0	2			2012Jul
Yes	No	No	No	No	Yes	No			> 9 yrs			1	1	0	1	1	2		2012Jul
Yes	No	No	No	No	Yes	No	20		< 5yrs	positive		1	2	1	0	1	2	0	2012Jul
Yes	Yes	Yes	No	Yes	Yes	No			< 5yrs			1	1	0	1	1	2	1	2012Jul
Yes	Yes	Yes	No	Yes	Yes	No			> 9 yrs			1	1	1	0	1	1		2012Aug
No	No	No	No	No	No	Yes			> 9 yrs		Adenitis	1		0	0	2			2012Aug
Yes		No		No	No	Yes	0		< 5yrs	negative	Adenitis	1		0	0	2		1	2012Aug
Yes	Yes	No	No	No	Yes	No	15		< 5yrs	positive		1	1	1	0	1	2	1	2012Aug
Yes	Yes	No	Yes		Yes	No			> 9 yrs			1		1	0	1	1		2012Aug
Yes	No	Yes	Yes	No	Yes	Yes	20		5-9 yrs	positive		1	1	1	0	1	2		2012Aug
Yes	Yes	Yes	Yes	Yes	No	Yes		Spine	> 9 yrs		Spine	1	1	0	0	2	2		2012Aug
Yes	Yes	Yes	No	No	No	No	20	abdomen	> 9 yrs	positive	abdomen	1	2	1	0	2	2		2012Aug
Yes	Yes	Yes	No	Unknown	No	Yes	0		5-9 yrs	negative	Adenitis	1	1	1	0	2			2012Aug
Yes	Yes	Yes		No	Yes	No	0		< 5yrs	negative		1	1	0	0	1	2	1	2012Aug
Yes		Yes	No	Yes	No		20	Spine	> 9 yrs	positive	Spine	1		0	0	2	2		2012Sep
No	No	No	No	No	No	No		Spine	< 5yrs		Spine	1		0	0	2	2	1	2012Sep
Yes		No		No	Yes	No	14		< 5yrs	positive		1	1	1	0	1	2	0	2012Sep
Yes	No	No	No	No	Yes	No			< 5yrs			1		0	0	1	2	0	2012Sep
Yes		Yes		Yes	Yes	No			< 5yrs			1	1	0	0	1	2	1	2012Sep
Yes	Yes	Yes	No	Yes	Yes	Yes	9	Adenitis	< 5yrs	negative	Adenitis	1	1	1	0	2	2	1	2012Oct
Yes	Yes	Yes	No	No	Yes	No	13		< 5yrs	positive		1	1	0	0	1	2	1	2012Oct
Yes	No	No	No	No	Yes	Yes	15	Adenitis	5-9 yrs	positive	Adenitis	1	1	1	1	2	2		2012Oct
Yes	Yes	Yes	No	Yes	Yes	No	0		< 5yrs	negative		1	1	1	0	1	2	1	2012Oct
Yes	Yes	Yes	No	Yes	Yes	Yes		Adenitis	< 5yrs		Adenitis	1		1	0	2	2	0	2012Oct
Yes	Yes	Yes	No	No	Yes	No			5-9 yrs			1	1	0	1	1	2		2012Oct
Yes		No		No	Yes	No	12		5-9 yrs	positive		1	1	1	0	1	2	0	2012Oct
									> 9 yrs			1		0		1	2		2012Nov
Yes	Yes	Yes	No	Yes	Yes	Yes	10	Adenitis	> 9 yrs	positive	Adenitis	1	1	1	0	2	2		2012Nov
									< 5yrs			1		1		1	2		2012Nov
Yes	Yes	Yes	No	Yes	Yes	No	13	abdomen	< 5yrs	positive	abdomen	1		0	0	2	2		2012Nov
									< 5yrs		disseminated	1		1	0	2			2012Nov
									< 5yrs		disseminated	1		1		2	2		2012Nov
									> 9 yrs		Spine	1		1		2	2		2012Nov
Yes	No	Yes	Yes	No	Yes	No			< 5yrs			1		1	0	1	2		2012Dec
									< 5yrs			1		0		1	2		2012Dec
									< 5yrs		Spine	1		1		2	2		2012Dec
									5-9 yrs			1		0		2	2		2012Dec
									> 9 yrs			1		0		1	2		2012Dec
									< 5yrs			1		1	0	1	2		2013Jan
									5-9 yrs			1		1	0	2	2		2013Jan
									< 5yrs			1		0	0	1	2		2013Jan
						Yes			> 9 yrs		Adenitis	1		0	1	2	2		2013Jan
									< 5yrs			1		0	0	1	2		2013Jan
						Yes		Adenitis	< 5yrs		Adenitis	1		0	0	2	2		2013Jan
									> 9 yrs		disseminated	1		0	0	2	2		2013Jan
									< 5yrs			1		1	1	1	2		2013Jan
									5-9 yrs			1		0	1	1	2		2013Jan
									< 5yrs			1		1	0	1	2		2013Jan
									< 5yrs			1		1	0	1	2		2013Jan
									5-9 yrs		Spine	1		1	0	2	2		2013Jan
							13		< 5yrs	positive		1		0	0	1	2		2013Feb
No		No		No	Yes	No			5-9 yrs			1	1	0	0	1	2		2013Feb
								TBM	5-9 yrs		TBM	1		0	1	2	2		2013Feb
								Adenitis	5-9 yrs		Adenitis	1		1	0	2	2		2013Feb
Yes		Yes		Yes	Yes		0		< 5yrs	negative		1		0	1	1	2	1	2013Feb
No		No		No	No	Yes	20	Adenitis	5-9 yrs	positive	Adenitis	1	2	0	0	2	2		2013Feb
No		Yes	Yes	Yes	Yes	Yes			5-9 yrs			1	1	1	0	1	2		2013Feb
								TBM	< 5yrs		TBM	1		1	0	2	2		2013Feb
									< 5yrs			1		1	0	1	2		2013Feb
							0		< 5yrs	negative		1		0	0	1	2		2013Feb
Yes	No	No	No	No	Yes	Yes	23	Adenitis	5-9 yrs	positive	Adenitis	1	1	1	0	2	1		2013Feb
Yes		Yes	No	No	Yes	No	20		< 5yrs	positive		1	1	0	0	1	2	0	2013Feb
Yes	Yes	Yes	No	Yes	Yes				< 5yrs			1	1	1	0	1	2	1	2013Feb
									< 5yrs			1		1	0	1	2		2013Feb
									5-9 yrs			1		0	0	1	2		2013Feb
									< 5yrs			1		0	0	1	2		2013Feb
							0		< 5yrs	negative	disseminated	1		1	0	2	2		2013Mar
Yes	Yes	Yes	Yes	Yes	Yes		15		< 5yrs	positive		1		1	0	1	2	1	2013Mar
									> 9 yrs			1		1	0	1	2		2013Mar
Yes	Yes	Yes	Yes	Yes	Yes		0		< 5yrs	negative		1	1	1	0	1	2	1	2013Mar
									< 5yrs			1		1	1	1	2		2013Mar
								Spine	< 5yrs		Spine	1		1	0	2	2		2013Mar
Yes	Yes	Yes	No		Yes	No	0		< 5yrs	negative		1	1	0	0	1	2	1	2013Mar
Yes	Yes	Yes	No	Yes	Yes	No	25	abdomen	5-9 yrs	positive	abdomen	1	1	0	0	2	2		2013Mar
							13		< 5yrs	positive		1		0	0	1	2		2013Mar
									< 5yrs			1		0	1	1	2		2013Apr
									> 9 yrs			1		1	0	1	2		2013Apr
Yes	Yes	Yes	No	Yes	No	No		Spine	5-9 yrs		Spine	1		1	0	2	2		2013May
								Adenitis	> 9 yrs		Adenitis	1		0	1	2	2		2013May
Yes	Unknown	Unknown	Yes	Unknown	Yes	No	16		5-9 yrs	positive		1	1	0	0	1	2	0	2013May
									< 5yrs			1		1	0	1	2		2013May
Yes	Unknown		Yes	Unknown	Yes	No	16		5-9 yrs	positive		1	1	0	0	1	2	0	2013May
									< 5yrs			1		1	0	1	2		2013Jun
									5-9 yrs			1		0	0	1	2		2013Jun
									< 5yrs			1		1	0	1	2		2013Jun
Yes		No		Yes	Yes	No	12		< 5yrs	positive		1	1	0	0	1	2	1	2013Jul
Yes	Yes	Yes	No	Yes	Yes	No			< 5yrs			1	1	1	1	1	2	0	2013Jul
Yes		Yes		No	Yes	No	0		< 5yrs	negative		1	1	1	1	1	2	1	2013Jul
Yes	Yes	Yes	Yes	Yes	No	Yes			5-9 yrs			1	2	0	1	1	2		2013Jul
								TBM	< 5yrs		TBM	1		1	0	2	2		2013Jul
									< 5yrs			1		0	1	1	2		2013Jul
								abdomen			abdomen	1		0	0	2	2		2013Jul
Yes	Yes	No	No	No	Yes	No	20		5-9 yrs	positive		1	1	1	0	1	2		2013Jul
									< 5yrs			1		0	0	1	2		2013Aug
Yes	Yes	Yes	No	No	Yes	No			< 5yrs			1	1	0	0	1	2	0	2013Aug
Yes	Yes	Yes	No	Yes	Yes	No	18		< 5yrs	positive		1	2	0	0	1	2	0	2013Aug
									< 5yrs			1		1	0	1	2		2013Aug
Yes	Yes	Yes	No	No	Yes	No	16		< 5yrs	positive		1	1	0	0	1	1	1	2013Aug
Yes	Unknown	Yes	No	Yes	No	No		TBM	< 5yrs		TBM	1		1	0	2	2	0	2013Sep
No	No	No	No	No	Yes	No	20		< 5yrs	positive		1	1	0	0	1	2	0	2013Sep
Yes	Unknown	Yes	No	No	No	No	0		< 5yrs	negative		1	1	1	0	1	2	0	2013Sep
Yes	Yes	No	No	Yes	Yes	No	18		< 5yrs	positive		1	1	0	0	1	1	1	2013Sep
Yes	Yes	Yes	No	Yes	Yes	No			< 5yrs			1	1	1	0	1	2	1	2013Sep
Yes	Unknown	Yes	No	Yes	Yes	Unknown	20		< 5yrs	positive		1	1	0	0	1	1	1	2013Sep
Yes	Yes	Yes	No	Yes	Yes	No			< 5yrs			1	1	1	0	1	1	1	2013Sep
No	No	Yes	No	Yes	Yes	No	14		< 5yrs	positive		1	1	1	0	1	2	1	2013Sep
Yes	No	Yes	No	No	Yes	Yes	24	Adenitis	< 5yrs	positive	Adenitis	1	1	0	0	2	2	0	2013Sep
Yes	No	No	No	Unknown	Yes	No	20		< 5yrs	positive		1	1	1	0	1	1	0	2013Sep
Yes	Unknown	Yes	Unknown	Yes	Yes	No			< 5yrs			1	1	0	0	1	2	0	2013Sep
Yes	Yes	Yes	Unknown	Unknown	Yes	No	15		< 5yrs	positive		1	1	1	0	1	2	0	2013Sep
Yes	No	Yes	No	Yes	Yes	No	0	TBM	< 5yrs	negative	TBM	1	1	0	0	2	2	1	2013Sep
No	Yes	Yes	No	No	No	Unknown		pleura	> 9 yrs		pleura	1		0	0	2	1		2013Sep
									< 5yrs			1		1	1	1	2		2013Sep
Yes	Yes	Yes	No	Yes	Yes	Yes			> 9 yrs			1	1	1	0	1	2		2013Sep
Yes	Unknown	Yes	No	Yes	Yes	Yes		disseminated	5-9 yrs		disseminated	1	1	0	0	2	2		2013Sep
No	Yes	Yes	No	Yes	Yes	No	0		< 5yrs	negative		1	1	0	0	1	2	1	2013Sep
No	No	No	No		Yes	Yes			< 5yrs			1	1	0	0	1	2	1	2013Oct
Yes	No	No	No	No	Yes	No	21		< 5yrs	positive		1	1	0	0	1	2	1	2013Oct
Yes	No	Yes	No	Yes	Yes	Yes	20	abdomen	5-9 yrs	positive	abdomen	1	2	0	0	2	2	0	2013Oct
Yes	Yes	Yes	No	Yes	Yes	No	17		> 9 yrs	positive		1	1	0	0	1	2		2013Oct
Yes	No	Yes	No	No	Yes	Unknown	22		< 5yrs	positive		1	1	0	0	1	2	1	2013Oct
Yes	No	No	No	No	Yes	No	14		< 5yrs	positive		1	1	1	0	1	2	1	2013Oct
No	No	Yes		No	Yes	No	15		< 5yrs	positive		1	1	1	0	1	2	0	2013Oct
No	No	No	Yes	No	No	Yes	22	Adenitis	> 9 yrs	positive	Adenitis	1	1	1	0	2	2		2013Oct
Yes	Yes	Yes	Yes	No	Yes	Yes	0	Adenitis	< 5yrs	negative	Adenitis	1	1	0	0	2	2	0	2013Oct
								TBM	5-9 yrs		TBM	1		0	1	2	2		2013Oct
									5-9 yrs			1		0	0	1	2		2013Oct
Yes	Yes	Yes	No	Yes	Yes	No	15		< 5yrs	positive		1	1	0	0	1	2	1	2013Oct
Yes	Yes	Yes	No	Yes	No	No	12		> 9 yrs	positive		1	1	0	0	1	2		2013Oct
No	No	Unknown	No	Yes	Yes	Yes	15	Adenitis	5-9 yrs	positive	Adenitis	1	1	0	0	2	2		2013Oct
Yes	No	Yes	No	No	Yes	No	0		< 5yrs	negative		1	1	0	0	1	2	0	2013Oct
Yes	Yes	Yes	Unknown	Yes	Yes	No			< 5yrs			1	1	0	0	1	2	1	2013Oct
Yes	Yes	Yes	No	Unknown	Yes	No		TBM	5-9 yrs		TBM	1	1	0	0	2	2		2013Nov
									< 5yrs			1		0	0	1	2		2013Nov
No	Yes	No	No	No	Yes	No	20		> 9 yrs	positive		1	1	0	0	1	2		2013Nov
Yes	No	No	No	Unknown	Yes	No	23	pleura	5-9 yrs	positive	pleura	1	1	1	0	2	2		2013Nov
Yes	Unknown	Yes	Unknown	Yes	Yes	No	17		< 5yrs	positive		1	1	0	0	1	2	0	2013Nov
									< 5yrs			1		0	0	2	2		2013Nov
Yes	Unknown	Yes	No	Yes	Yes	No	12		< 5yrs	positive		1	1	1	0	1	2	1	2013Nov
Yes	Unknown	Yes	No	Yes	Yes	No	20		5-9 yrs	positive		1	1	0	0	1	2		2013Nov
Yes	Yes	Yes	No	Yes	Yes	No			5-9 yrs			1	1	1	0	1	1	0	2013Nov
									< 5yrs			1		0	0	1	2		2013Dec
								abdomen	5-9 yrs		abdomen	1		1	0	2	2		2013Dec
Yes	Unknown	Yes	No	Yes	Yes	No	14		5-9 yrs	positive		1	1	1	0	1	2		2013Dec
Yes	Unknown	Yes	No	Yes	Yes	No		Spine	> 9 yrs		Spine	1	1	1	0	2	2		2013Dec
Yes	Yes	Yes	Yes	Yes	Yes	No			> 9 yrs			1	1	1	0	1	1		2013Dec
Yes	Yes	Yes	No	Yes	Yes	No	12		< 5yrs	positive		1	1	0	0	1	2	1	2013Dec
Yes	No	Yes	No	Yes	Yes	Unknown	0		5-9 yrs	negative		1	1	1	0	1	2		2013Dec
Yes	Yes	Unknown	No	Yes	Yes				< 5yrs			1		1	0	1	2	1	2013Dec
Yes	No	Yes	No	Yes	Yes	No	21		< 5yrs	positive		1	1	0	0	1	2	0	2013Dec
Yes	Unknown	Yes	No	Yes	Yes	No	15		< 5yrs	positive		1	1	1	0	1	2	0	2013Dec
									> 9 yrs		disseminated	1		0	0	2	2		2013Dec
No	Unknown	No	Unknown	Yes	No	No		Spine	5-9 yrs		Spine	1		0	0	2	2		2013Dec
Yes	Yes	Yes	No	Yes	Yes	Yes	21		< 5yrs	positive		1	1	1	0	1	2	0	2013Dec
No	Unknown	Yes	No	Yes	Yes	No	0	abdomen	> 9 yrs	negative	abdomen	1	1	0	0	2	2		2013Dec
Yes	Yes	Yes	Unknown	Yes	Yes	No	12		< 5yrs	positive		1	1	0	0	1	2	1	2013Dec
								TBM	< 5yrs		TBM	1		0	0	2	2		2013Dec
Yes	Unknown	Yes	Unknown	Yes	Yes	Unknown	21		< 5yrs	positive		1	1	1	0	1	2	0	2013Dec
Yes	Unknown	Unknown	Unknown	Unknown	Yes	No		Spine	> 9 yrs		Spine	1		1	0	2	2		2013Dec
Yes	No	No	No	No	Yes	No	10		< 5yrs	positive		1		0	0	1	2		2013Dec
Yes	Unknown	Yes	Unknown	Yes	Yes	No	8		< 5yrs	negative		1	1	0	0	1	2	1	2013Dec
Yes	Unknown	Yes	Unknown	Unknown	Yes	Unknown	9	Spine	< 5yrs	negative	Spine	1	1	1	0	2	2	1	2013Dec
									< 5yrs			1		0	0	1	2		2013Dec
									> 9 yrs			1		1	0	2	2		2013Dec
No	No	No	No	No	No	No	22	Spine	< 5yrs	positive	Spine	1		0	0	2	2	0	2013Dec
Yes	No	Yes	No	Yes	Yes	No	0		> 9 yrs	negative		1	1	0	0	1	2		2013Dec
Yes	No	No	No	No	Yes	No	27		< 5yrs	positive		1	1	1	0	1	2	0	2013Dec
Yes	No	No	No	Yes	No	Yes		Adenitis	> 9 yrs		Adenitis	1	2	0	0	2	2		2014Jan
Yes	Yes	Yes	No	Yes	Yes	No	0		< 5yrs	negative		1	1	0	0	1	2	1	2014Jan
Yes	Yes	Yes	No	Yes	Yes	No	0		5-9 yrs	negative		1	1	0	0	1	2		2014Jan
Yes	Yes	Yes		Yes	Yes	No		disseminated	< 5yrs		disseminated	1	1	1	0	2	2	1	2014Jan
Yes	Yes	Yes	No	Yes	Yes	No	0		< 5yrs	negative		1	1	0	0	1	2	1	2014Jan
Yes	Yes	Yes		Yes	Yes	No	15		< 5yrs	positive		1	1	0	0	1	2	1	2014Jan
Yes	Yes	Yes	No	Yes	Yes	No	19		< 5yrs	positive		1	1	0	0	1	2	1	2014Jan
Yes		Yes	No	No	Yes	Yes	15	Adenitis	< 5yrs	positive	Adenitis	1	1	0	0	2	2	1	2014Jan
Yes	Yes	Yes	Yes	Yes	Yes	Yes	24		5-9 yrs	positive		1	1	0	0	1	2	1	2014Feb
Yes	No	No	No	Yes	No	No		Spine	< 5yrs		Spine	1		0	0	2	2		2014Feb
Yes	No	No	No	Yes	Yes	No	16		< 5yrs	positive		1	1	1	0	1	2	1	2014Feb
Yes	Yes	Yes	No	Yes	Yes	No			< 5yrs			1	1	1	0	1	2	1	2014Feb
Yes		No	No	Yes	Yes	No		TBM	5-9 yrs		TBM	1	1	1	1	2	2		2014Feb
Yes				No	Yes	No	20		< 5yrs	positive		1	1	0	0	1	2	0	2014Feb
No		No		No	No	No	23		< 5yrs	positive		1	2	1	0	1	2	0	2014Feb
Yes	Yes	Yes	Yes	Yes	No	No			< 5yrs			1	1	1	0	1	2	1	2014Feb
Yes	Yes	Yes		No	No	No		Spine	< 5yrs		Spine	1		1	0	2	2		2014Mar
No	No	No		No	Yes	Yes		Adenitis	< 5yrs		Adenitis	1		0	0	2	2	0	2014Mar
Yes	Yes	Yes	No	No	Yes	Yes	22		< 5yrs	positive		1	1	0	0	1	2	0	2014Mar
Yes	Yes		No	Yes	Yes	No	18		< 5yrs	positive		1	1	0	0	1	2	1	2014Mar
Yes	Yes		No	Yes	Yes	No	19	Spine	< 5yrs	positive	Spine	1	1	1	0	2	2	1	2014Mar
No	Yes	No	Yes	Yes	Yes	No	20		> 9 yrs	positive		1	1	1	0	1	2		2014Mar
No	No	No	Unknown	No	Yes	Yes	15		< 5yrs	positive		1	1	1	0	1	2	0	2014Mar
Yes	Yes	No	No	No	Yes	Yes	15		5-9 yrs	positive		1	1	1	0	1	2		2014Mar
No		No		No	No	No		Spine	< 5yrs		Spine	1		1	0	2	2		2014Mar
Yes		Yes	No	Yes	Yes	Yes			< 5yrs			1	1	1	1	1	2	1	2014Apr
Yes		Yes	No	Yes	Yes	Yes			< 5yrs			1	1	1	0	1	2	0	2014Apr
Yes	Yes	Yes	No	No	Yes	No	0	pleura	< 5yrs	negative	pleura	1	1	1	0	2	2	0	2014Apr
Yes	No	No	No	Yes	Yes	No		abdomen	5-9 yrs		abdomen	1	1	0	0	2	2		2014Apr
Yes		Yes		Yes	Yes	Yes	20		< 5yrs	positive		1	1	1	0	1	2	0	2014Apr
Yes		Yes	No	Yes	Yes	Yes	16		< 5yrs	positive		1	1	1	0	1	2	1	2014Apr
Yes	Yes	Yes		Yes	No	No			< 5yrs			1	1	0	0	1	2	0	2014Apr
Yes		Yes	No	Yes	Yes	Yes	20		< 5yrs	positive		1	1	0	0	1	2	1	2014Apr
Yes	No	No	No	No	Yes	No		TBM	5-9 yrs		TBM	1	2	0	1	2	2		2014Apr
Yes		Yes		Yes	Yes	No			< 5yrs			1	1	0	0	1	2	0	2014Apr
Yes	No		No	No	Yes	No	17		< 5yrs	positive		1	1	1	0	1	2	0	2014Apr
No	No	Yes	No	No	No	Yes	9	Adenitis	5-9 yrs	negative	Adenitis	1	1	0	0	2	2		2014May
No	Yes	Yes	No	No	Yes	No	0		5-9 yrs	negative		1	1	1	0	1	2		2014May
No	No	Yes	No	No	Yes	No			< 5yrs			1	1	1	0	1	2	0	2014May
Yes	No	Yes		Yes	Yes	Yes			< 5yrs			1	1	1	0	1	2	1	2014May
Yes	Yes	No	No	No	Yes	No	0	TBM	< 5yrs	negative	TBM	1	1	1	0	2	2	0	2014May
Yes	No	Yes		No	Yes	No			> 9 yrs			1	1	1	0	1	2		2014May
Yes	Yes	Yes	Yes	Yes	Yes	No	10		< 5yrs	positive		1	1	1	0	1	2		2014May
No	Yes	Yes	No	No	Yes	No	18		< 5yrs	positive		1	1	1	0	1	2	1	2014May
Yes	No	Yes	No	Yes	Yes	Yes	5	Adenitis	5-9 yrs	negative	Adenitis	1	1	0	0	2	2		2014May
Yes	Yes	Yes	No	No	Yes	No	18		< 5yrs	positive		1	1	0	0	1	2	0	2014May
Yes	Yes	Yes	No	Yes	Yes	Yes	0		< 5yrs	negative		1	1	1	0	1	2	0	2014May
Yes	Yes	Yes	No	No	No	Yes	20	Adenitis	5-9 yrs	positive	Adenitis	1	1	0	0	2	2		2014May
No	No	No		No	No	No		Spine	5-9 yrs		Spine	1	1	0	0	2	2		2014May
Yes	Yes	Yes	Yes	Yes	Yes				< 5yrs			1	1	0	0	1	2	1	2014May
Yes	No	No	No		No	Yes	20	Adenitis	5-9 yrs	positive	Adenitis	1	2	0	0	2	2		2014May
Yes		Yes		No	Yes	Yes	12		< 5yrs	positive		1	1	1	0	1	2	1	2014Jun
Yes		Yes		Yes	Yes	Yes			5-9 yrs			1	1	1	0	1	2		2014Jun
Yes	Yes	Yes	No	No	Yes	No	16		< 5yrs	positive		1	1	0	0	1	2	0	2014Jun
Yes	Yes	Yes	No	Yes	No			pleura	5-9 yrs		pleura	1	1	0	0	2	2		2014Jun
Yes		Yes		Yes	Yes	No			< 5yrs			1	1	1	0	1	2	1	2014Jun
Yes	Yes	Yes	No	Yes	No	No	0	pleura	< 5yrs	negative	pleura	1	1	1	0	2	2	1	2014Jun
Yes	No	Yes	No		No	No		abdomen	5-9 yrs		abdomen	1		1	0	2	2		2014Jun
Yes	No	No	No	Yes	Yes	No		TBM	< 5yrs		TBM	1		0	1	2	2	1	2014Jun
Yes	Yes	Yes	No	Yes	Yes	No	15		< 5yrs	positive		1	1	0	0	1	2	0	2014Jun
No	No	Yes	No	Yes	Yes	No		pericarditis	5-9 yrs		pericarditis	1	1	0	0	2	2		2014Jun
Yes	Yes	Yes	No	Yes	No	No	14		< 5yrs	positive		1	1	0	0	1	2	1	2014Jun
Yes	No	No		No	Yes	No			> 9 yrs			1	1	1	0	1	2		2014Jun
No	No	No		No	Yes	No			5-9 yrs			1	1	1	0	1	2		2014Jul
	Yes	Yes	No	No	Yes	No	15		< 5yrs	positive		1	1	0	0	1	1	0	2014Jul
Yes	Yes	Yes			No	Yes		Adenitis	> 9 yrs		Adenitis	1		0	0	2	2		2014Jul
Yes	Yes	Yes		No	Yes	No			< 5yrs			1	1	0	0	1	1	1	2014Jul
Yes	No	Yes	No	No	No	Yes		Adenitis	5-9 yrs		Adenitis	1	1	0	0	2	2	0	2014Jul
Yes	Yes	Yes	No	No	No	Yes		Adenitis	< 5yrs		Adenitis	1		0	0	2	2	0	2014Jul
Yes	No	Yes	No	No	Yes	No			5-9 yrs			1	1	0	0	1	2		2014Jul
Yes	No	Yes	No	Yes	Yes	No	20		< 5yrs	positive		1	1	0	0	1	2	0	2014Jul
Yes	No	No	No	No	Yes	No	0		< 5yrs	negative		1	2	0	0	1	1	1	2014Jul
No			No	No	Yes	No			< 5yrs			1	1	1	0	1	2	0	2014Jul
No	No	No		No	No	No	18		< 5yrs	positive		1	1	0	0	1	2	0	2014Jul
Yes	Yes	Yes	No	Yes	Yes	No	20		< 5yrs	positive		1	1	0	0	1	2	0	2014Jul
Yes			No	Yes	Yes	No	0		< 5yrs	negative		1	1	0	0	1	2	1	2014Jul
Yes	Yes	Yes		No	Yes	No			< 5yrs			1	1	1	0	1	2	0	2014Jul
No	No	Yes	No	No	Yes	Yes			< 5yrs			1		1	0	1	1	0	2014Jul
Yes	Yes	Yes	Yes	Yes	Yes	Yes	15		5-9 yrs	positive		1	2	0	0	1	2		2014Jul
No	Yes	No	No	No	Yes	No	20		< 5yrs	positive		1	1	0	0	1	1	0	2014Jul
Yes	No	No	No	No	No	No			< 5yrs			1	1	0	0	1	2	0	2014Jul
No	Yes	No	No	No	Yes	Yes			< 5yrs			1		0	0	1	1	0	2014Jul
	Yes		No	Yes	Yes	No			< 5yrs			1	1	1	0	1	2	1	2014Jul
No			No	Yes	No				< 5yrs			1	1	1	0	1	2	1	2014Jul
No			No	No	Yes	No			< 5yrs			1	1	1	0	1	2	0	2014Jul
Yes	No	No	No	No	No	Yes	15	Adenitis	5-9 yrs	positive	Adenitis	1	2	0	0	2	2		2014Jul
Yes	No	No	No	No	Yes	Yes	15		< 5yrs	positive		1	2	0	0	1	1	0	2014Jul
Yes	Yes	No	No	No	Yes	No			< 5yrs			1		1	0	1	1	0	2014Jul
Yes	No	No	No	No	Yes	No	18		< 5yrs	positive		1	2	1	0	1	1	0	2014Jul
No		No	No	No	Yes	No	21		< 5yrs	positive		1	1	1	0	1	1	0	2014Jul
No	Yes	No	No	No	Yes	No	20		< 5yrs	positive		1	1	1	0	1	2	0	2014Aug
Yes		Yes	No		Yes	No	20		< 5yrs	positive		1	1	0	0	1	2	1	2014Aug
Yes	Yes	Yes	No	Yes	Yes	Yes	20		5-9 yrs	positive		1	1	0	0	1	2		2014Aug
No	No	No	No	No	No	Yes	15	Adenitis	5-9 yrs	positive	Adenitis	1		0	0	2	2		2014Aug
Yes	No	No	No	No	Yes	No			5-9 yrs			1	1	1	1	1	2		2014Aug
Yes	Yes	Yes	No	Yes	Yes	Yes			< 5yrs			1	1	1	1	1	2		2014Aug
No		No		No	Yes				5-9 yrs			1	1	1	0	1	2		2014Aug
Yes	Yes	Yes	No	No	Yes	Yes			< 5yrs			1	1	0	0	1	1	0	2014Aug
No	No	Yes		Yes	Yes	No	10		< 5yrs	positive		1	1	0	0	1	1	0	2014Aug
Yes	Yes	Yes		Yes	Yes	No	0		5-9 yrs	negative		1	1	0	0	1	2		2014Aug
No			No	No	Yes	Yes			< 5yrs			1	1	1	1	1	2		2014Aug
Yes		Yes		Yes	Yes	No			< 5yrs			1	1	1	0	1	2	1	2014Aug
Yes	Yes	Yes		Yes	Yes		8		< 5yrs	negative		1	1	0	0	1	2	1	2014Aug
No	No	Yes	No	No	Yes	No			< 5yrs			1	1	1	0	1	2	1	2014Aug
Yes	No	No		No	Yes	No	21		< 5yrs	positive		1	1	1	0	1	2	0	2014Aug
Yes		Yes	No	No	Yes	No	20		< 5yrs	positive		1	1	0	0	1	2	0	2014Sep
No	Yes	No	No	No	Yes	No	20		< 5yrs	positive		1	1	1	0	1	2	0	2014Sep
Yes	No	Yes		Yes	Yes	No	10		< 5yrs	positive		1		0	0	1	2	0	2014Sep
Yes	No	No		No	Yes	No			< 5yrs			1	1	0	0	1	1	0	2014Sep
Yes	Yes	Yes	No	Yes	Yes	Yes			5-9 yrs			1	1	1	0	1	2		2014Sep
No	No	No		No	Yes		8		< 5yrs	negative		1		1	0	1	1	0	2014Sep
Yes	Yes	Yes	Yes	No	Yes	No			> 9 yrs			1	1	0	0	1	1		2014Sep
Yes		No	Yes	No	Yes	No	0		5-9 yrs	negative		1	1	0	0	1	1		2014Sep
No	No	No	No	No	Yes	Yes		Adenitis	> 9 yrs		Adenitis	1	1	1	0	2	2		2014Sep
Yes	No	Yes	No	Yes	No	No		TBM	< 5yrs		TBM	1	1	1	0	2	2	0	2014Sep
Yes			No	Yes	No	No		TBM	5-9 yrs		TBM	1		1	0	2	2		2014Sep
No		No	No		No	No		bone	> 9 yrs		Spine	1		0	0	2	2		2014Sep
Yes	Yes	Yes	No	Yes	No	No			< 5yrs			1	1	1	0	1	2	1	2014Sep
Yes	Yes	Yes	No	Yes	Yes	No			5-9 yrs			1		0	0	1	2	0	2014Sep
Yes				Yes	Yes	No	5	abdomen	< 5yrs	negative	abdomen	1	2	0	0	2	2	1	2014Sep
Yes				Yes	Yes	No	5		< 5yrs	negative		1	1	0	0	1	2	1	2014Sep
No	No	Yes	No	No	Yes		0		< 5yrs	negative		1	1	0	0	1	2	1	2014Sep
Yes			No	No	Yes	No	17	abdomen	> 9 yrs	positive	abdomen	1		1	0	2	2		2014Sep
Yes	Yes	Yes		Yes	Yes		0		< 5yrs	negative		1	1	0	1	1	2	1	2014Oct
Yes		Yes	Unknown	No	Yes	No	3		< 5yrs	negative		1	1	0	0	1	2	1	2014Oct
No	No	No	No	No	No		0	abdomen	> 9 yrs	negative	abdomen	1	1	1	0	2	2		2014Oct
Yes	Yes	Yes			Yes	No			5-9 yrs			1	1	1	0	1	2		2014Oct
Yes	Unknown	Yes	Unknown	Unknown	Yes	No	14		< 5yrs	positive		1	1	0	0	1	2	1	2014Oct
Yes	No	Yes	No	Yes	Yes	No			5-9 yrs			1	1	0	0	1	2		2014Oct
No	Yes	Yes	No	No	Yes	No			< 5yrs			1	2	0	0	1	1	0	2014Oct
Yes		Yes	Yes	Yes	Yes	No	0		< 5yrs	negative		1	1	0	0	1	2	0	2014Oct
No	No	Yes	No	No	Yes	No	0		> 9 yrs	negative		1	1	1	0	1	2		2014Oct
Yes	No	No	No	No	Yes	No			< 5yrs			1	1	1	0	1	2	0	2014Oct
Yes		Yes	Yes		Yes		20	Spine	< 5yrs	positive	Spine	1	1	0	0	2	2	1	2014Oct
Yes	Yes	Yes	Yes	Yes	Yes			TBM	> 9 yrs		TBM	1	2	0	0	2	2		2014Oct
Yes				Yes	Yes	No			< 5yrs			1	1	0	0	1	2	1	2014Oct
Yes	No	No	No	No	Yes	No			> 9 yrs			1	1	0	0	1	1		2014Oct
Yes	Yes	Yes		Yes	Yes				< 5yrs			1	1	0	0	1	2	1	2014Nov
Yes	No	No	Unknown	No	Yes	Yes	16		< 5yrs	positive		1	1	0	0	1	2	1	2014Nov
Yes	Yes	Yes		Yes	Yes				< 5yrs			1	1	0	0	1	2	1	2014Nov
Yes					Yes		13		< 5yrs	positive		1	2	1	0	1	2	0	2014Nov
Yes	Yes	Yes		Yes	Yes	No	16		< 5yrs	positive		1	1	1	0	1	2	1	2014Nov
No	No	No	No	No	No	No		Adenitis	< 5yrs		Adenitis	1		1	0	2	2	0	2014Nov
Yes	Yes	Yes	Unknown	Yes	Yes	No			< 5yrs			1	1	1	0	1	2	1	2014Nov
Yes	Yes	Yes	No	Yes	Yes	Yes			< 5yrs			1	2	0	0	1	2	1	2014Nov
Yes	Yes	Yes	No	Unknown	No	No		Spine	> 9 yrs		Spine	1	2	1	0	2	2		2014Dec
Yes	Yes	Yes	Unknown	Yes	No	No		Spine	< 5yrs		Spine	1	1	0	0	2	2	0	2014Dec
Yes	Yes	Yes			Yes	Yes	14		< 5yrs	positive		1	1	1	0	1	2	1	2014Dec
Yes	No	Yes	Yes	Yes	Yes	No			> 9 yrs			1	1	1	0	1	1		2015Jan
Yes	No	No	No	No	Yes	No	17		< 5yrs	positive		1		0	0	1	1		2015Jan
Yes		Yes	No	Yes	No	No		abdomen	> 9 yrs		abdomen	1	1	0	0	2	2		2015Jan
Yes	No	Yes		No	Yes				< 5yrs			1	1	1	0	1	2	0	2015Jan
Yes	Yes	Yes	No	No	Yes			TBM	5-9 yrs		TBM	1	1	1	0	2	2		2015Jan
Yes	Yes	Yes		Yes	Yes	No	20		< 5yrs	positive		1	1	1	0	1	2	1	2015Jan
Yes	Yes	Yes	Yes	No	Yes				> 9 yrs			1	1	1	0	1	2		2015Jan
Yes	No	No		No	No	Yes		other	5-9 yrs		disseminated	1	1	1	0	2	1		2015Feb
Yes	No	No		No	No	No	18		< 5yrs	positive		1	1	0	0	1	2	0	2015Feb
No	No	No	No	No	No	Yes		other	> 9 yrs		disseminated	1	1	1	0	2	2		2015Feb
No				Yes	No			abdomen	< 5yrs		abdomen	1	1	0	0	2	2	1	2015Feb
No	Yes	Yes	No	Yes	Yes	No	10		> 9 yrs	positive		1	1	0	1	1	2		2015Feb
No	Yes	Yes	No	Yes	Yes	No	12		< 5yrs	positive		1		0	0	1	2	1	2015Feb
Yes	Yes	Yes	Yes	Yes	No	Yes			< 5yrs		Spine	1	1	1	0	2	2	0	2015Feb
No		Yes	No	Yes	Yes	No			> 9 yrs			1	1	1	0	1	2		2015Feb
Yes	No	Yes		Yes	Yes	No	15		> 9 yrs	positive		1	1	1	0	1	2		2015Feb
Yes	Yes	Yes	No	Yes	Yes	Yes	0		< 5yrs	negative		1	1	1	0	1	2	0	2015Mar
Yes		Yes	No	No	Yes	Yes			< 5yrs			1	1	0	0	1	2	0	2015Mar
Yes		Yes	No	Yes	Yes	No	6		< 5yrs	negative		1	1	1	0	1	2	0	2015Mar
Yes	Yes	Yes	No	Yes	Yes	No	0		< 5yrs	negative		1	1	0	0	1	2	0	2015Mar
Yes	No	Yes	No	No	Yes	Yes	13		< 5yrs	positive		1	1	0	0	1	2	0	2015Mar
No			No	No	No			other	5-9 yrs		disseminated	1		1	0	2	2		2015Mar
No	Yes	Yes	No	Yes	No	Yes		Spine	5-9 yrs		Spine	1		1	0	2	2		2015Mar
Yes	Yes	Yes		Yes	Yes	No			< 5yrs			1	1	0	0	1	2	1	2015Mar
No	Yes	No			Yes	No	10		< 5yrs	positive		1	1	0	0	1	2	1	2015Mar
Yes		Yes	No	No	Yes	Yes	0		< 5yrs	negative		1	1	0	0	1	2	1	2015Mar
No	Yes	Yes	No	No	Yes	No	15		< 5yrs	positive		1	1	1	0	1	2	1	2015Mar
No	Yes	Yes		No	Yes	Yes			< 5yrs			1	1	1	0	1	1	1	2015Mar
			Yes	Yes	Yes	No	0		5-9 yrs	negative		1	1	0	0	1	2		2015Mar
No	Yes		No		Yes	No			< 5yrs		disseminated	1		1	0	2	2	1	2015Mar
Yes					Yes	No	10		< 5yrs	positive		1	1	0	0	1	2	0	2015Apr
Yes	No	No		No	Yes	No	14		< 5yrs	positive		1	1	0	0	1	2	0	2015Apr
Yes	Yes	Yes	No	Yes	Yes	Yes	12		< 5yrs	positive		1	1	1	0	1	2	1	2015Apr
No			No	No	No	Yes			5-9 yrs			1		0	0	1	2		2015Apr
No	No	No		No	Yes	No			> 9 yrs			1	1	0	0	1	1		2015Apr
Yes	Yes	Yes		Yes	Yes	No			5-9 yrs			1	1	0	0	1	2		2015Apr
No	Yes			No	Yes	No	0		< 5yrs	negative		1	1	1	0	1	2	1	2015May
Yes			Yes		Yes	No			> 9 yrs			1	1	1	0	1	1		2015May
No	No	Yes	No	No	Yes	Yes			< 5yrs			1	1	1	0	1	2	0	2015May
Yes	No	No		No	Yes	No		pleura	< 5yrs		pleura	1	1	1	0	2	2	0	2015May
Yes		Yes	Yes	Yes	Yes	No	26		5-9 yrs	positive		1	1	0	0	1	2	0	2015May
Yes	Yes	Yes	No	No	Yes	No		abdomen	< 5yrs		abdomen	1	1	0	0	2	2	1	2015May
Yes	Yes	Yes	No	Yes	No	No	20	Spine	< 5yrs	positive	Spine	1	2	0	0	2	2	0	2015Jun
Yes			Unknown	Yes	Yes	No			< 5yrs			1	1	1	0	1	2	0	2015Jun
No	No	No		No	Yes	No	0		< 5yrs	negative		1	1	0	0	1	2	0	2015Jun
No			Unknown	Unknown	Yes				< 5yrs			1	1	1	0	1	2	1	2015Jun
Yes	Yes	Yes	No	Yes	Yes	Yes		Spine	5-9 yrs		Spine	1	1	1	0	2	2		2015Jun
					Yes			TBM	< 5yrs		TBM	1		0	0	2	2	1	2015Jun
Yes		Yes	No		No	Yes		adenitis	> 9 yrs		Adenitis	1	1	0	0	2	2		2015Jun
Yes	No	Yes	No	No	No	Yes		Spine	5-9 yrs		Spine	1	1	0	0	2	2		2015Jun
No		No	No	No	Yes	No	20	abdomen	< 5yrs	positive	abdomen	1		1	0	1	2	0	2015Jun
No			No	No	No	Yes		other	5-9 yrs		disseminated	1	1	0	0	2	2		2015Jun
No	Yes	No	No	No	Yes	No			5-9 yrs			1	1	0	0	1	1		2015Jun
Yes	No	No		No	Yes	No			< 5yrs			1		0	0	1	2	1	2015Jun
Yes	Yes	Yes	Unknown	Yes	Yes	Yes			5-9 yrs			1	1	0	0	1	2		2015Jul
No	No	No	No	No	Yes	Yes			< 5yrs			1	1	0	0	1	2	0	2015Jul
Yes	No	Yes		Yes	Yes		0		< 5yrs	negative		1	1	0	0	1	2	1	2015Jul
Yes	Yes	Yes			Yes	No			< 5yrs			1		1	0	1	2	1	2015Jul
Yes	No	Yes	No	Yes	Yes	No	12		< 5yrs	positive		1	2	0	0	1	2	0	2015Jul
Yes	No	Yes	No	Yes	No	Yes		other	5-9 yrs		disseminated	1		0	0	2	2		2015Jul
Yes	Yes	Yes	No	Unknown	Yes	No			< 5yrs			1		1	0	1	2	1	2015Jul
Yes	No	No	Unknown	No	Yes	No			< 5yrs			1	1	0	0	1	2	0	2015Jul
Yes	No	No	Unknown	Yes	Yes	No			< 5yrs			1	1	1	0	1	2	0	2015Jul
No	Yes	Yes		Yes	Yes				> 9 yrs			1	1	0	0	1	1		2015Jul
Yes	No	No	Unknown	No	Yes	No	0	pericarditis	< 5yrs	negative	pericarditis	1	1	0	0	2	2	0	2015Jul
No	No	No		No	No	Yes	20	other	5-9 yrs	positive	disseminated	1	1	0	0	2	2		2015Jul
Yes	Yes	No	Unknown	No	Yes	No	5		< 5yrs	negative		1	1	0	0	1	2	1	2015Jul
Yes	Yes	Yes		No	Yes	Yes			< 5yrs			1		1	0	1	2	1	2015Jul
Yes	No	No	No	No	No	No	0	abdomen	< 5yrs	negative	abdomen	1		0	0	2	2	0	2015Jul
Yes	Yes	Yes			Yes				< 5yrs			1		0	0	1	1	1	2015Aug
Yes	No	Yes	No	No	Yes	No	0		< 5yrs	negative		1	1	1	0	1	2	0	2015Aug
Yes	Yes	Yes	No	Yes	Yes	No	20		< 5yrs	positive		1	1	1	0	1	2	1	2015Aug
Yes	No	No	Unknown	No	No	No	20		< 5yrs	positive		1	1	1	0	1	2	0	2015Sep
Yes	Yes	Yes	No	No	Yes	No	15		< 5yrs	positive		1		1	0	1	2	1	2015Sep
Yes				Yes	Yes	No			< 5yrs			1	1	1	0	1	2	1	2015Sep
No	No	No	No	No	Yes	Yes		Spine	< 5yrs		Spine	1	1	1	0	2	2	0	2015Sep
Yes	Yes	No	Unknown	No	Yes	No		TBM	< 5yrs		TBM	1		1	0	2	2	1	2015Sep
Yes	No	No	Yes	Yes	Yes	Yes			> 9 yrs			1	1	0	0	1	1		2015Sep
Yes	Yes	Yes	No	No	Yes	No	24		< 5yrs	positive		1	1	0	0	1	2	0	2015Sep
Yes	No	Yes	No	Yes	Yes	No		TBM	< 5yrs		TBM	1	1	0	0	2	2	0	2015Oct
Yes	Yes	Yes	No		Yes				< 5yrs			1	1	0	0	1	2	0	2015Oct
Yes	No	No	Yes	Yes	Yes				< 5yrs			1	1	0	0	1	2	1	2015Oct
No	No	No	No	No	Yes	No	12		< 5yrs	positive		1	1	1	0	1	2	0	2015Oct
		Yes	No		Yes	Yes		pericarditis	> 9 yrs		pericarditis	1	2	1	0	2	2		2015Oct
Yes	No	No	No	No	Yes	No	19		5-9 yrs	positive		1	1	0	0	1	2		2015Oct
Yes	Yes	Yes	No	Yes	Yes	No			< 5yrs			1	1	0	0	1	2	1	2015Oct
Yes	Yes	Yes	Unknown	No	Yes	No	0		< 5yrs	negative		1		0	0	1	1		2015Oct
Yes	Yes	Yes	No	Yes	Yes	No		TBM	< 5yrs		TBM	1		0	0	2	2	1	2015Oct
Yes		Yes			Yes	No			< 5yrs			1	1	0	0	1	1	1	2015Nov
Yes		No	No	Yes	No	No		Spine	< 5yrs		Spine	1	2	1	0	2	2	0	2015Nov
No	No	No	Unknown	No	Yes	No	18		< 5yrs	positive		1	1	0	0	1	2	0	2015Nov
Yes	Yes	No	Unknown	No	Yes	No	8		< 5yrs	negative		1	1	0	0	1	2	0	2015Nov
Yes	No	Yes	Yes	Yes	Yes	No			> 9 yrs			1	1	1	0	1	1		2015Nov
Yes	No	No	Unknown	No	Yes	Yes	14		< 5yrs	positive		1		1	0	1	2	1	2015Nov
Yes		Yes		Yes	Yes			other	5-9 yrs		disseminated	1	1	1	0	2	2		2015Nov
No	No	No	Unknown	No	Yes		22		< 5yrs	positive		1	1	0	0	1	2	0	2015Nov
No	No	No	No	No	Yes	No	15		< 5yrs	positive		1	1	0	0	1	2	1	2015Nov
Yes	Yes	Yes			No			pericarditis	5-9 yrs		pericarditis	1	1	0	0	2	1		2015Nov
Yes			Yes	No	Yes	No			5-9 yrs			1	1	1	1	1	2		2015Nov
Yes			No	Yes	Yes	No			< 5yrs			1	1	1	0	1	2	1	2015Nov
No	No	Yes	No	Yes	Yes	No	8		< 5yrs	negative		1	1	1	0	1	2	0	2015Nov
		Yes		Yes	No	No		Spine	< 5yrs		Spine	1		1	0	2	2	0	2015Nov
No				No	Yes		0		< 5yrs	negative		1	1	1	1	1	2	1	2015Nov
Yes	Yes	No		Yes	Yes	No			< 5yrs			1	1	0	0	1	2	1	2015Nov
No	No	Yes		No	Yes	No			< 5yrs			1		0	0	1	2	0	2015Nov
No		No	Unknown	Yes	Yes		15		< 5yrs	positive		1	1	0	0	1	2	1	2015Dec
Yes	No	Yes	No	No	Yes	No	19		> 9 yrs	positive		1	1	1	0	1	2		2015Dec
