# Supplementary material for: Seasonality of childhood tuberculosis cases in Kampala, Uganda, 2010-2015
Source: PLoS One. 2019 Apr 9;14(4):e0214555. doi: 10.1371/journal.pone.0214555 (PMC6456174; doi:10.1371/journal.pone.0214555)
Supplement: S2 File — (CSV) [file pone.0214555.s003.csv]

monyr	casecount	rain_mm	temp	flu_case
Jan-10	4	56.636	24.9105	2
Feb-10	7	142.149	24.2685	1
Mar-10	7	133.715	25.1267	2
Apr-10	7	158.696	25.6783	2
May-10	8	155.677	23.9504	3
Jun-10	18	188.397	23.2312	8
Jul-10	12	89.6721	22.5312	25
Aug-10	9	89.7865	23.3987	8
Sep-10	14	86.4497	23.6627	2
Oct-10	14	172.666	24.0291	25
Nov-10	14	87.9103	24.6954	16
Dec-10	8	65.5208	25.3637	9
Jan-11	0	31.9526	25.176	3
Feb-11	11	27.1921	25.9571	2
Mar-11	21	126.36	26.0028	0
Apr-11	10	138.59	25.2294	5
May-11	8	148.712	24.3505	0
Jun-11	7	131.498	22.9135	2
Jul-11	8	76.4822	22.7195	1
Aug-11	6	130.907	22.0777	20
Sep-11	8	184.721	22.7695	27
Oct-11	7	129.364	22.3354	26
Nov-11	16	135.184	22.8433	16
Dec-11	5	59.5457	23.0601	1
Jan-12	7	23.6602	22.5629	0
Feb-12	9	28.3538	26.3468	0
Mar-12	7	70.9466	23.9113	11
Apr-12	11	208.619	22.9799	7
May-12	14	122.194	23.5215	0
Jun-12	9	155.145	22.5479	1
Jul-12	9	88.3884	22.416	7
Aug-12	10	88.1109	21.648	2
Sep-12	5	216.537	23.8012	14
Oct-12	7	191.145	23.8523	24
Nov-12	7	129.12	23.1772	12
Dec-12	5	89.779	24.41	3
Jan-13	12	56.0574	23.67	5
Feb-13	16	40.5832	24.3531	4
Mar-13	9	154.342	25.7894	4
Apr-13	2	187.812	21.9471	6
May-13	5	131.424	23.4911	7
Jun-13	3	54.598	22.1208	21
Jul-13	8	89.1365	23.3046	16
Aug-13	5	184.344	22.0372	10
Sep-13	18	224.285	24.3391	4
Oct-13	16	139.205	22.6665	6
Nov-13	9	127.423	24.0561	13
Dec-13	26	72.1275	24.2113	9
Jan-14	8	41.0349	23.921	3
Feb-14	8	44.1113	25.6086	1
Mar-14	9	93.7273	24.8914	12
Apr-14	11	110.234	22.8516	14
May-14	15	133.143	24.3666	10
Jun-14	12	88.525	23.6374	18
Jul-14	27	93.1021	22.8836	36
Aug-14	15	129.624	22.8417	11
Sep-14	18	155.619	22.9284	0
Oct-14	14	133.566	23.3612	5
Nov-14	8	118.372	22.9586	2
Dec-14	3	58.2605	23.2456	2
Jan-15	7	31.8268	23.4468
Feb-15	9	42.0327	24.1948
Mar-15	14	84.9048	23.5835
Apr-15	6	136.42	23.76
May-15	6	142.29	23.1147
Jun-15	12	143.159	23.0399
Jul-15	15	76.8044	23.0593
Aug-15	3	94.4961	22.5286
Sep-15	8	123.548	23.0087
Oct-15	9	155.76	24.6114
Nov-15	18	174.267	23.0091
